# Supplementary material for: Arabinoxylan and Pectin Metabolism in Crohn’s Disease Microbiota: An In Silico Study
Source: Int J Mol Sci. 2022 Jun 25;23(13):7093. doi: 10.3390/ijms23137093 (PMC9266297; doi:10.3390/ijms23137093)
Supplement: Supplementary file 1 [file ijms-23-07093-s001.zip]

Archive with 1 entries (1 files):
- ijms-1672093-supplementary.pdf
